# Supplementary material for: Caspase-8 activation in neutrophils facilitates autoimmune kidney vasculitis through regulating CD4+ effector memory T cells
Source: Front Immunol. 2022 Nov 25;13:1038134. doi: 10.3389/fimmu.2022.1038134 (PMC9732547; doi:10.3389/fimmu.2022.1038134)
Supplement: Supplementary file 8 [file Table_1.xlsx]

## Sheet: Sheet1
Human	Forward (5′-3′)	Reverse (5′-3′)
GAPDH	GAGTCAACGGATTTGGTCGT	GACAAGCTTCCCGTTCTCAG
CXCL1	CAGGGAATTCACCCCAAGAACA	GGATGCAGGATTGAGGCAAGC
CXCL2	CTGCGCTGCCAGTGCTTG	GGCGATGCGGGGTTGAGA
CXCL8	ACTCCAAACCTTTCCACC	CTTCTCCACAACCCTCTG
CXCL10	TCTCCCATCACTTCCCTAC	CCACTAAGAACATAGCACC
CCL2	CAGCCAGATGCAATCAATGC	GTGGTCCATGGAATCCTGAA
IL23A	TCCCTGATAGCCCTGTGG	GAAGCGGAGAAGGAGACG
Mouse	Forward (5′-3′)	Reverse (5′-3′)
Gapdh	AGGTCGGTGTGAACGGATTTG	GGGGTCGTTGATGGCAACA
Caspase8	CTGCTGTATCCTATCCCACG	GGCAAGCCTGAATGAAAA
Cxcl1	GCACCCAAACCGAAGTCAT	GAAGCCAGCGTTCACCAGA
Cxcl2	CACCAACCACCAGGCTAC	TCAGGGTCAAGGCAAACT
Cxcl3	CACCAACCACCAGGCTAC	GAGGCAAACTTCTTGACCAT
Cxcl10	GCTGCCGTCATTTTCTGC	GCTTCCCTATGGCCCTCA
Cxcl14	GTCCAAGTGTAAGTGTTCCC	CATCTTCTCCTCGCAGTG
Cxcl16	ATCGTTGTCCATTCTTTATC	GGTCTGGGTACTGGCTTG
Ccl2	TGGGTCCAGACATACATTA	TCAGATTTACGGGTCAACT
Ccl3	TTGCTCCCAGCCAGGTGT	GCATTCAGTTCCAGGTCA
Ccl4	TTGCTCGTGGCTGCCTTCT	ACTGCTGGTCTCATAGTAATC
Ccl6	ACTCCAAGACTGCCATTT	AGGGTTATAGCGACGATC
Csf1	TTGCCTTTGAATTTGTAGACC	CTCGGTGGCGTTAGCATT
Ifng	GCAACAACATAAGCGTCAT	ACCTCAAACTTGGCAATAC
Il1b	AGCTTCAGGCAGGCAGTA	CATCCCATGAGTCACAGAG
Il23a	TGTGCCCCGTATCCAGTG	CCCCTTTGAAGATGTCAGAGTC
Mif	CCGTGCCAGAGGGGTTTC	CGTTCGTGCCGCTAAAAG
